# Supplementary material for: Controlled Amphiphilicity and Thermo-Responsiveness of Functional Copolymers Based on Oligo(Ethylene Glycol) Methyl Ether Methacrylates
Source: Polymers (Basel). 2024 May 22;16(11):1456. doi: 10.3390/polym16111456 (PMC11174388; doi:10.3390/polym16111456)
Supplement: Supplementary file 1 [file polymers-16-01456-s001.zip]

Archive with 1 entries (1 files):
- polymers-2995834-supplementary.pdf
